# Supplementary material for: Prognostic and predictive values of the grading system of lymph node status in patients with advanced-stage gastric cancer
Source: Front Oncol. 2023 Jun 13;13:1183784. doi: 10.3389/fonc.2023.1183784 (PMC10299729; doi:10.3389/fonc.2023.1183784)
Supplement: Supplementary file 2 [file Table_2.xlsx]

## Sheet: Sheet1
NO.	sex (male=1,female=2)	age（years）	age（years）（<=60=1,>60=2)	Tumor location（1=upper third（U）, 2=middle third（M）, 3=lower third（L）, 4= U/M,M/L)	surgical methods（total gastrectomy=1,Proximal gastrectomy =2, distal gastrectomy=3）	Extent of lymph node dissection	Extent of lymph node dissection (D0=0,D1=1,D1+=2,D2=3)	OS （alive=0，die=1）	OS time （months）	Recurrence+metastasis (yes=1，no=0）	DFS （Recurrence+metastasis+die=1，no=0）	DFS time（months）	long diameter（cm）	long diameter（cm;<=4.5=1;>4.5=2）	Tumor differentiation（well=1，Moderately =2，poorly=3）	Depth of tumor invasion(T)	distant metastasis	stage（early T1=1，advanced T2-T4=2）	chemotherapy（yes=1，no=2）	Lymph node metastasis (N)（+=1；-=0）	Total number of lymph nodes (analysis of existing sections)	Total number of lymph node metastases (analysis of existing sections)	LNMR(%)	Lymph node metastasis (N)(analysis of existing sections)	TNM (analysis of existing sections)	TNM (analysis of existing sections)(I=1,II=2,III=3,IV=4)	NML-GCP(<=50%=1; >50%=0；without non-metastasis =1)	LNMR（%;<=30=0;>30%=1）	Grading system of lymph node statu(grade 1=0; grade 2=1;grade 3=2)
1	1	39	1	2	1	D0	0	1	2	1	1	0	13	2	3	4	M1	2	1	1	18	13	72.2222	N3a	IV	4	1	1	2
2	1	71	2	1	1	D0	0	1	30	0	1	30	5	2	2	2		2		0	13	0		N0	IB	1	0	0	0
3	1	60	1	2	3	D0	0	0	61	0	0	61	3.5	1	3	2		2	1	1	34	8	23.5294	N3a	IIIA	3	1	0	1
4	2	74	2	1	1	D0	0	0	116	0	0	116	5	2	2	4		2	1	1	39	2	5.12821	N1	IIIA	3	0	0	0
5	1	58	1	3	3	D2-No.12a	2	0	100	1	1	96	5	2	2	4		2	1	1	47	16	34.0426	N3b	IIIC	3	1	1	2
6	1	66	2	2	1	D0+No.10	0	0	105	0	0	105	5	2	3	4		2	1	1	32	2	6.25	N1	IIIA	3	1	0	1
7	1	40	1	3	3	D1+No.8,12	1	0	110	0	0	110	1.6	1	2	1		1	2	0	16	0		N0	IA	1	0	0	0
8	1	49	1	3	3	D0	0	1	28	1	1	22	7	2	3	4		2	1	1	48	24	50	N3b	IIIC	3	0	1	1
9	1	65	2	1	1	D0+No.12	0	1	24	1	1	13	7	2	3	4		2	1	1	30	8	26.6667	N3a	IIIB	3	1	0	1
10	1	69	2	3	1	D0	0	1	1	1	1	0	10	2	3	4	M1	2	2	1	29	24	82.7586	N3b	IV	4	1	1	2
11	1	50	1	3	3	D0	0	0	78	0	0	78	1.5	1	2	2		2	1	1	18	1	5.55556	N1	IIA	2	0	0	0
12	1	75	2	3	3	D0+No.8	0	1	0	0	1	0	6	2	3	4		2		1	19	7	36.8421	N3a	IIIB	3	0	1	1
13	1	55	1	2	3	D0	0	0	82	0	0	82	2	1	3	1		1	2	0	20	0		N0	IA	1	0	0	0
14	1	69	2	3	3	D0	0	0	115	0	0	115	8	2	2	4		2	1	1	32	10	31.25	N3a	IIIB	3	0	1	1
15	1	58	1	3	3	D0	0	0	81	0	0	81	1.6	1	3	2		2	1	1	20	2	10	N1	IIA	2	1	0	1
16	1	83	2	2	1	D0	0	1	42	0	1	42	3	1	2	4		2	2	0	23	0		N0	IIB	2	1	0	1
17	1	77	2	3	3	D0	0	0	115	0	0	115	6	2	3	4		2	1	0	14	0		N0	IIB	2	0	0	0
18	1	56	1	2	3	D0+No.8	0	0	115	1	1	33	2.5	1	2	4		2	1	0	22	0		N0	IIB	2	0	0	0
19	2	49	1	1	2	D0+No.8,12	0	0	38	0	0	38	3	1	2	2		2	1	0	16	0		N0	IB	1	0	0	0
20	1	64	2	3	3	D0+No.17	0	0	15	1	1	10	8	2	3	4		2	1	1	29	23	79.3103	N3b	IIIC	3	1	1	2
21	1	62	2	3	3	D0	0	0	103	0	0	103	1	1	1	1		1	1	1	13	1	7.69231	N1	IB	1	1	0	1
22	1	63	2	3	1	D0	0	1	12	0	1	12	6	2	3	4		2	1	1	15	4	26.6667	N2	IIIA	3	1	0	1
23	1	65	2	3	3	D0	0	1	14	0	1	14	5	2	2	4		2		1	54	11	20.3704	N3a	IIIB	3	1	0	1
24	1	60	1	2	1	D0	0	0	61	0	0	61	6	2	3	2		2	1	1	21	3	14.2857	N2	IIB	2	0	0	0
25	1	72	2	4	1	D0	0	0	10	1	1	0	7	2	3	4	M1	2	1	1	29	2	6.89655	N1	IV	4	0	0	0
26	2	78	2	3	3	D0	0	0	103	0	0	103	3	1	1	2		2	1	0	15	0		N0	IB	1	1	0	1
27	1	54	1	3	3	D0+No.14	0	0	10	1	1	4	7	2	3	4		2	1	1	29	6	20.6897	N2	IIIA	3	0	0	0
28	1	87	2	3	3	D0	0	0	109	0	0	109	1.8	1	3	1		1	2	0	22	0		N0	IA	1	1	0	1
29	1	66	2	3	3	D0	0	0	106	0	0	106	2	1	1	4		2	1	1	17	3	17.6471	N2	IIIA	3	0	0	0
30	1	75	2	1	1	D0	0	0	108	0	0	108	5	2	2	4		2	1	0	15	0		N0	IIB	2	0	0	0
31	1	54	1	3	3	D0	0	1	30	1	1	17	4	1	3	4		2	1	1	14	12	85.7143	N3a	IIIB	3	1	1	2
32	1	53	1	3	3	D0	0	0	22	1	1	13	3	1	2	4		2	1	1	17	3	17.6471	N2	IIIA	3	0	0	0
33	1	58	1	2	1	D0	0	0	82	0	0	82	4	1	2	1		1	2	0	24	0		N0	IA	1	0	0	0
34	1	64	2	3	3	D0	0	1	40	0	1	40	2.3	1	2	4		2		1	12	1	8.33333	N1	IIIA	3	1	0	1
35	2	50	1	2	1	D0	0	0	92	0	0	92	3.5	1	3	1		1	1	0	13	0		N0	IA	1	1	0	1
36	2	68	2	3	3	D0	0	1	4	0	1	4	8	2	3	4		2		1	15	15	100	N3a	IIIB	3	1	1	2
37	1	84	2	3	3	D0+No.8	0	1	16	0	1	16	3.5	1	3	4		2	2	0	12	0		N0	IIB	2	1	0	1
38	1	66	2	3	3	D0	0	0	112	0	0	112	3	1	2	4		2	1	1	33	8	24.2424	N3a	IIIB	3	1	0	1
39	1	58	1	3	3	D0	0	0	89	0	0	89	5.5	2	3	4		2	1	1	25	1	4	N1	IIIA	3	0	0	0
40	1	60	1	3	3	D0	0	0	104	0	0	104	3	1	2	4		2	2	0	27	0		N0	IIB	2	1	0	1
41	1	34	1	2	3	D0	0	0	107	0	0	107	1	1	3	1		1	1	0	24	0		N0	IA	1	1	0	1
42	2	61	2	3	3	D0	0	0	107	0	0	107	3	1	3	2		2	1	1	48	17	35.4167	N3b	IIIB	3	0	1	1
43	1	63	2	1	2	D0+No.10	0	1	15	1	1	9	4.5	1	3	4		2	1	1	18	4	22.2222	N2	IIIA	3	0	0	0
44	1	70	2	3	3	D0+No.14	0	0	111	0	0	111	3	1	3	4		2	1	1	22	6	27.2727	N2	IIIA	3	0	0	0
45	1	62	2	1	2	D0+No.8,9,110	0	1	60	1	1	39	5.5	2	2	4		2	1	1	19	2	10.5263	N1	IIIA	3	1	0	1
46	1	45	1	3	3	D0+No.8	0	0	102	0	0	102	1	1	3	2		2	1	0	11	0		N0	IB	1	0	0	0
47	2	74	2	1	2	D0+No.110	0	0	94	0	0	94	7	2	3	4		2	1	1	20	6	30	N2	IIIA	3	1	0	1
48	2	87	2	3	3	D0+No.11	0	1	16	1	1	11	2	1	3	4		2	2	0	13	0		N0	IIB	2	1	0	1
49	2	77	2	3	3	D0	0	0	74	0	0	74	4.5	1	2	2		2	2	1	16	3	18.75	N2	IIB	2	0	0	0
50	1	53	1	3	3	D0	0	0	103	0	0	103	5	2	3	4		2	1	1	18	2	11.1111	N1	IIIA	3	1	0	1
51	1	51	1	3	3	D0	0	0	96	0	0	96	2.5	1	3	2		2	1	1	19	1	5.26316	N1	IIA	2	1	0	1
52	1	77	2	3	3	D0	0	0	37	1	1	37	6	2	3	4		2	2	1	13	9	69.2308	N3a	IIIB	3	0	1	1
53	2	50	1	4	3	D0+No.12	0	0	108	0	0	108	5	2	3	4		2	1	0	22	0		N0	IIB	2	0	0	0
54	2	51	1	2	1	D0+No.8	0	0	13	1	1	7	8	2	3	4		2	1	1	27	16	59.2593	N3b	IIIC	3	1	1	2
55	1	81	2	4	1	D0	0	0	84	0	0	84	5	2	3	4		2	2	1	15	2	13.3333	N1	IIIA	3	0	0	0
56	1	59	1	3	3	D0	0	0	88	0	0	88	4.5	1	2	4		2	1	1	26	4	15.3846	N2	IIIA	3	0	0	0
57	1	71	2	3	3	D0	0	0	13	1	1	4	5	2	2	1		1	1	1	32	2	6.25	N1	IB	1	0	0	0
58	1	62	2	2	3	D0	0	0	106	0	0	106	2	1	1	1		1	2	0	27	0		N0	IA	1	0	0	0
59	2	49	1	3	3	D0	0	0	100	0	0	100	2.5	1	2	4		2	1	0	19	0		N0	IIB	2	0	0	0
60	1	59	1	2	1	D0	0	0	37	0	0	37	4	1	2	2		2	1	1	36	4	11.1111	N2	IIB	2	0	0	0
61	2	73	2	3	3	D0	0	0	100	0	0	100	1.5	1	3	4		2	2	0	18	0		N0	IIB	2	1	0	1
62	1	55	1	3	3	D0	0	0	61	0	0	61	1.5	1	3	2		2	2	0	17	0		N0	IB	1	0	0	0
63	2	63	2	3	3	D0	0	0	93	0	0	93	5	2	2	4		2	1	0	22	0		N0	IIB	2	0	0	0
64	2	58	1	2	3	D0+No.12	0	0	95	0	0	95	5.3	2	3	2		2	1	1	28	5	17.8571	N2	IIB	2	0	0	0
65	1	85	2	3	3	D0	0	1	0	0	1	0	6	2	2	4		2		0	23	0		N0	IIB	2	1	0	1
66	1	79	2	1	1	D0	0	0	70	0	0	70	6.5	2	3	3		2	1	0	17	0		N0	IIA	2	0	0	0
67	1	65	2	3	3	D0+No.8	0	0	74	0	0	74	1.3	1	3	1		1	2	0	32	0		N0	IA	1	1	0	1
68	1	73	2	3	3	D0	0	0	37	0	0	37	4.5	1	3	1		1	1	1	19	2	10.5263	N1	IB	1	0	0	0
69	1	70	2	3	3	D0	0	0	54	1	1	34	5	2	3	2		2	1	1	27	6	22.2222	N2	IIB	2	0	0	0
70	1	51	1	3	3	D0+No.8	0	1	30	1	1	15	5.5	2	2	4		2	1	1	49	17	34.6939	N3b	IIIC	3	0	1	1
71	1	64	2	1	1	D0	0	0	19	1	1	16	8	2	3	4		2	1	1	15	13	86.6667	N3a	IIIB	3	1	1	2
72	1	60	1	2	3	D0	0	0	89	0	0	89	3	1	2	4		2	1	0	26	0		N0	IIB	2	0	0	0
73	1	50	1	3	3	D0	0	0	98	0	0	98	2.5	1	3	1		1	2	0	15	0		N0	IA	1	1	0	1
74	1	80	2	3	3	D0	0	0	50	0	0	50	6	2	1	2		2	1	1	37	2	5.40541	N1	IIA	2	0	0	0
75	1	59	1	3	3	D0+No.12	0	0	24	1	1	24	4	1	3	4		2	1	1	21	1	4.7619	N1	IIIA	3	1	0	1
76	1	69	2	4	1	D0	0	0	88	1	1	43	8	2	2	4		2	1	1	56	33	58.9286	N3b	IIIC	3	1	1	2
77	2	41	1	3	3	D0	0	0	96	0	0	96	6.5	2	3	4		2	1	1	45	20	44.4444	N3b	IIIC	3	1	1	2
78	2	69	2	3	3	D0	0	1	29	0	1	29	6.5	2	3	4		2		1	41	22	53.6585	N3b	IIIC	3	1	1	2
79	2	53	1	3	3	D0	0	0	93	0	0	93	0.5	1	3	1		1	2	0	11	0		N0	IA	1	0	0	0
80	1	60	1	3	3	D0+No.9	0	1	37	1	1	35	4.5	1	3	4		2		0	28	0		N0	IIB	2	0	0	0
81	1	75	2	4	1	D0	0	1	28	0	1	28	9.5	2	3	4		2		1	57	16	28.0702	N3b	IIIC	3	0	0	0
82	1	60	1	3	3	D0	0			1	1	12	4	1	3	2		2	2	0	27	0		N0	IB	1	0	0	0
83	2	57	1	2	3	D0	0			1	1	9	4.5	1	3	4		2	1	1	25	21	84	N3b	IIIC	3	0	1	1
84	1	58	1	3	3	D0	0			1	1	20	2	1	3	1		1	1	0	24	0		N0	IA	1	1	0	1
85	2	64	2	3	3	D0	0			1	1	7	5.5	2	3	4		2	1	1	31	11	35.4839	N3a	IIIB	3	1	1	2
86	2	30	1	4	1	D0	0			1	1	17	8	2	3	3		2	1	1	32	20	62.5	N3b	IIIC	3	1	1	2
87	2	65	2	4	3	D0	0			1	1	26	2.5	1	3	4		2	1	1	25	19	76	N3b	IIIC	3	1	1	2
88	1	64	2	2	1	D0	0			1	1	12	6.2	2	3	3		2	1	1	21	13	61.9048	N3a	IIIB	3	1	1	2
89	1	62	2	3	3	D0	0			1	1	13	5	2	3	4		2	1	1	14	9	64.2857	N3a	IIIB	3	1	1	2
90	2	65	2	1	1	D0+No.10	0			1	1	27	11	2	3	4		2	1	1	65	48	73.8462	N3b	IIIC	3	0	1	1
91	1	70	2	3	3	D0	0			1	1	11	5	2	3	3		2	1	1	13	3	23.0769	N2	IIIA	3	0	0	0
92	1	59	1	3	3	D0	0			1	1	8	4	1	2	4		2	1	1	15	1	6.66667	N1	IIIA	3	1	0	1
93	1	52	1	2	3	D0	0			1	1	4	4.5	1	3	4		2	1	1	18	7	38.8889	N3a	IIIB	3	1	1	2
94	1	68	2	3	3	D0	0			1	1	10	3	1	2	4		2	1	0	25	0		N0	IIB	2	1	0	1
95	1	65	2	3	3	D0	0			1	1	7	4	1	2	3		2	1	1	26	1	3.84615	N1	IIB	2	0	0	0
96	2	47	1	2	3	D0	0			1	1	13	9	2	3	4		2	1	1	24	10	41.6667	N3a	IIIB	3	1	1	2
97	1	67	2	3	3	D0+No.8	0			1	1	7	5	2	3	4		2	1	1	28	8	28.5714	N3a	IIIB	3	0	0	0
98	1	59	1	1	1	D0	0	1	17	1	1	0	4.5	1	3	4	M1	2	1	1	16	3	18.75	N2	IV	4	0	0	0
99	1	62	2	1	1	D0	0	0	58	0	0	58	3.2	1	2	2		2	1	1	24	1	4.16667	N1	IIA	2	0	0	0
100	1	66	2	4	1	D0+No.8	0	1	10	0	1	10	6.5	2	3	4		2	1	1	19	17	89.4737	N3b	IIIC	3	1	1	2
101	1	83	2	3	3	D0	0	1	18	1	1	13	6	2	2	4		2	1	1	38	3	7.89474	N2	IIIA	3	1	0	1
102	2	54	1	2	1	D0	0	1	17	0	1	17	6	2	3	3		2	1	1	68	53	77.9412	N3b	IIIC	3	1	1	2
103	1	55	1	3	3	D0	0	1	1	1	1	1	6.5	2	3	4		2	1	1	30	26	86.6667	N3b	IIIC	3	1	1	2
104	2	56	1	3	3	D1+	2	0	73	0	0	73	2	1	3	1		1	1	0	22	0		N0	IA	1	0	0	0
105	1	82	2	3	3	D0	0	1	46	0	1	46	8	2	3	3		2		1	38	11	28.9474	N3a	IIIB	3	0	0	0
106	1	65	2	3	3	D0+No.9，11，12，14	0	0	112	0	0	112	7.5	2	3	4		2	1	1	54	2	3.7037	N1	IIIA	3	0	0	0
107	1	72	2	3	3	D0	0	0	74	1	1	74	7	2	2	4		2	2	1	35	13	37.1429	N3a	IIIB	3	0	1	1
108	2	70	2	3	3	D0	0	1	10	1	1	0	3	1	2	4	M1	2	1	1	36	6	16.6667	N2	IV	4	0	0	0
109	1	35	1	1	2	D1+No.9	1	0	76	0	0	76	3	1	3	1		1	1	0	18	0		N0	IA	1	0	0	0
110	2	55	1	3	3	D0	0	0	103	0	0	103	1	1	1	1		1	2	0	12	0		N0	IA	1	1	0	1
111	2	57	1	3	1	D0	0	0	112	0	0	112	8	2	3	4		2	1	0	41	0		N0	IIB	2	1	0	1
112	1	65	2	2	1	D0+No.10	0	1	1	1	1	0	8	2	3	4	M1	2	1	1	61	46	75.4098	N3b	IV	4	1	1	2
113	2	28	1	3	3	D0+No.9，12	0	0	101	0	0	101	3	1	3	2		2	1	0	28	0		N0	IB	1	0	0	0
114	1	65	2	1	1	D0	0	0	111	0	0	111	3	1	3	1		1	2	0	42	0		N0	IA	1	0	0	0
115	2	72	2	3	3	D0	0	0	38	0	0	38	7.5	2	3	3		2	1	1	49	2	4.08163	N1	IIB	2	0	0	0
116	1	64	2	2	1	D0	0	0	101	1	1	42	5.5	2	2	4		2	2	0	24	0		N0	IIB	2	1	0	1
117	2	61	2	3	3	D1+	2	0	51	0	0	51	3	1	3	1		1	1	1	40	17	42.5	N3b	IIIB	3	0	1	1
118	1	54	1	3	3	D0	0	0	101	0	0	101	2	1	3	2		2	1	0	35	0		N0	IB	1	0	0	0
119	2	57	1	2	1	D0	0	0	102	0	0	102	4	1	3	2		2	1	0	46	0		N0	IB	1	0	0	0
120	1	58	1	3	3	D0	0	1	26	1	1	22	4	1	3	4		2	1	1	33	13	39.3939	N3a	IIIB	3	0	1	1
121	2	75	2	3	3	(D1+)+No.12	2	1	45	0	1	45	6.5	2	3	4		2	1	1	45	24	53.3333	N3b	IIIC	3	1	1	2
122	1	53	1	1	1	D1+No.8,9	1	0	96	0	0	96	2.7	1	3	4		2	1	1	32	2	6.25	N1	IIIA	3	1	0	1
123	2	38	1	3	3	D0	0	0	105	0	0	105	4.5	1	3	4		2	1	1	21	10	47.619	N3a	IIIB	3	0	1	1
124	1	56	1	3	3	D0	0	0	51	0	0	51	5	2	1	2		2	1	1	35	1	2.85714	N1	IIA	2	0	0	0
125	1	49	1	1	2	D1+	2	1	0	0	1	0	10	2	3	4		2		1	24	7	29.1667	N3a	IIIB	3	1	0	1
126	1	67	2	1	2	D0+No.11	0	0	43	0	0	43	2	1	1	1		1		0	19	0		N0	IA	1	1	0	1
127	1	59	1	3	3	D0	0	0	104	0	0	104	5.5	2	2	4		2	1	1	24	3	12.5	N2	IIIA	3	1	0	1
128	2	27	1	2	3	D0	0	0	100	0	0	100	1.5	1	3	2		2	1	0	30	0		N0	IB	1	0	0	0
129	1	59	1	1	1	D0	0	0	109	0	0	109	6	2	2	4		2	1	0	38	0		N0	IIB	2	1	0	1
130	1	57	1	3	3	D0	0	0	42	0	0	42	1.2	1	3	1		1		0	31	0		N0	IA	1	1	0	1
131	2	63	2	1	1	D0	0	1	31	0	1	31	4.5	1	3	4		2	2	1	25	1	4	N1	IIIA	3	1	0	1
132	1	58	1	3	3	D0	0	0	49	0	0	49	1.2	1	2	1		1		0	18	0		N0	IA	1	1	0	1
133	2	58	1	2	3	D0	0	0	64	0	0	64	3	1	3	3		2	1	0	13	0		N0	IIA	2	0	0	0
134	1	61	2	3	3	D0	0	0	83	0	0	83	3	1	3	4		2	1	1	37	2	5.40541	N1	IIIA	3	0	0	0
135	1	58	1	3	3	D0	0	1	53	1	1	49	5	2	3	4		2	1	1	29	11	37.931	N3a	IIIB	3	1	1	2
136	1	42	1	3	3	D0	0	0	86	0	0	86	3.5	1	2	2		2	1	1	38	2	5.26316	N1	IIA	2	0	0	0
137	1	61	2	3	3	(D1+)+No.11	2	1	25	1	1	6	5	2	1	4		2	1	1	40	16	40	N3b	IIIC	3	0	1	1
138	1	60	1	1	1	D0	0	0	86	0	0	86	5	2	3	2		2	1	0	20	0		N0	IB	1	1	0	1
139	1	73	2	3	3	D0	0	0	94	0	0	94	4.5	1	2	2		2	2	1	25	6	24	N2	IIB	2	0	0	0
140	1	51	1	2	3	D0	0	0	99	0	0	99	2	1	2	1		1	2	0	31	0		N0	IA	1	0	0	0
141	1	68	2	3	3	D0	0	0	100	0	0	100	3	1	2	2		2	1	1	22	5	22.7273	N2	IIB	2	0	0	0
142	1	50	1	1	1	D0	0	1	9	0	1	9	3	1	3	4		2	1	1	24	17	70.8333	N3b	IIIC	3	1	1	2
143	1	62	2	2	3	D0	0	1	97	1	1	0	4.5	1	3	4	M1	2	2	0	24	0		N0	IV	4	1	0	1
144	2	61	2	3	3	D0	0	0	106	0	0	106	3	1	2	4		2	1	1	17	3	17.6471	N2	IIIA	3	1	0	1
145	1	49	1	2	1	D0+No.8	0	1	33	1	1	24	6.5	2	3	4		2	1	1	24	11	45.8333	N3a	IIIB	3	1	1	2
146	1	77	2	2	1	D0+No.12	0	0	38	0	0	38	3	1	3	2		2		1	26	3	11.5385	N2	IIB	2	0	0	0
147	1	75	2	1	1	D0	0	1	25	0	1	25	14	2	3	4		2	1	1	19	13	68.4211	N3a	IIIB	3	1	1	2
148	1	75	2	2	3	D1+	2	0	57	0	0	57	4	1	3	4		2	1	1	38	4	10.5263	N2	IIIA	3	0	0	0
149	1	55	1	1	1	D0	0	0	100	0	0	100	3.2	1	3	4		2	1	1	13	1	7.69231	N1	IIIA	3	0	0	0
150	1	58	1	2	3	(D1+)+No.12	2	0	56	0	0	56	0.7	1	2	1		1	2	0	13	0		N0	IA	1	0	0	0
151	2	61	2	2	3	D0	0	0	80	0	0	80	2	1	3	1		1	2	0	28	0		N0	IA	1	0	0	0
152	1	56	1	1	1	D0	0	1	69	1	1	59	3	1	3	4		2	1	1	18	11	61.1111	N3a	IIIB	3	1	1	2
153	2	71	2	3	3	(D1+)+No.12	2	0	39	0	0	39	6	2	2	4		2	1	1	42	17	40.4762	N3b	IIIC	3	0	1	1
154	1	42	1	2	1	(D1+)+No.10, 12p, 14v,	2			1	1	22	1.7	1	3	3		2	1	0	44	0		N0	IIA	2	1	0	1
155	2	48	1	2	3	D0	0			1	1	7	3.5	1	3	4		2	1	1	26	13	50	N3a	IIIB	3	0	1	1
156	2	63	2	2	1	D1	1			1	1	11	2.1	1	3	4		2	1	1	43	6	13.9535	N2	IIIA	3	1	0	1
157	2	51	1	2	3	D2+14v	3			1	1	13	4.5	1	3	4		2	1	1	51	43	84.3137	N3b	IIIC	3	1	1	2
158	1	76	2	2	3	D0+No.9,12	0			1	1	51	5	2	2	4		2	1	1	30	13	43.3333	N3a	IIIB	3	0	1	1
159	1	65	2	3	3	D1+	2			1	1	23	4	1	2	3		2	1	1	44	3	6.81818	N2	IIIA	3	0	0	0
160	2	41	1	2	1	D1+No.9, 11,12	1			1	1	9	2.5	1	3	4		2	1	1	46	22	47.8261	N3b	IIIC	3	1	1	2
161	1	67	2	4	3	D0+No.12	0			1	1	23	8	2	3	3		2	1	1	23	12	52.1739	N3a	IIIB	3	1	1	2
162	2	65	2	4	3	D0+No.11,14v	0			1	1	12	5.5	2	3	4		2	1	1	44	9	20.4545	N3a	IIIB	3	0	0	0
163	2	68	2	3	3	D0+No.8	0			1	1	7	4	1	3	4		2	1	1	37	14	37.8378	N3a	IIIB	3	1	1	2
164	1	67	2	3	3	D0+No.8	0			1	1	18	3.5	1	2	3		2	1	1	26	1	3.84615	N1	IIB	2	0	0	0
165	1	57	1	3	3	D0	0			1	1	17	5	2	3	4		2	1	1	27	9	33.3333	N3a	IIIB	3	1	1	2
166	1	76	2	3	3	D0+No.12	0			1	1	3	6.5	2	1	3		2	1	1	23	12	52.1739	N3a	IIIB	3	0	1	1
167	2	42	1	2	3	D0	0			1	1	19	4.5	1	3	3		2	1	1	13	9	69.2308	N3a	IIIB	3	1	1	2
168	1	50	1	3	3	D0	0			1	1	10	6	2	3	4		2	1	1	21	2	9.52381	N1	IIIA	3	0	0	0
